# Supplementary material for: Wheat Leaf Rust Effector Pt48115 Localized in the Chloroplasts and Suppressed Wheat Immunity
Source: J Fungi (Basel). 2025 Jan 20;11(1):80. doi: 10.3390/jof11010080 (PMC11766619; doi:10.3390/jof11010080)
Supplement: Supplementary file 1 [file jof-11-00080-s001.zip]

Archive with 1 entries (1 files):
- jof-3373400-supplementary.pdf
